# Supplementary material for: A new species of the genus Pareas (Squamata, Pareidae) from Yunnan, China
Source: Zookeys. 2021 Jan 21;1011:121–38. doi: 10.3897/zookeys.1011.59029 (PMC7843430; doi:10.3897/zookeys.1011.59029)
Supplement: XML Treatment for Pareas xuelinensis [file zookeys.1011.59029-treatment1.xml]

<!DOCTYPE tp:taxon-treatment
  PUBLIC "-//TaxonX//DTD Taxonomic Treatment Publishing DTD v0 20100105//EN" "tax-treatment-NSO.dtd">
<tp:taxon-treatment xmlns:tp="http://www.plazi.org/taxpub"><tp:treatment-meta><kwd-group><label>Taxon classification</label><kwd><named-content xmlns:xlink="http://www.w3.org/1999/xlink" content-type="kingdom">Animalia</named-content></kwd></kwd-group><mixed-citation publication-type="journal"><person-group><name><surname>Liu</surname><given-names>Shuo</given-names></name><name><surname>Rao</surname><given-names>Dingqi</given-names></name></person-group><article-title>A new species of the genus <italic><tp:taxon-name><tp:taxon-name-part taxon-name-part-type="genus" reg="Pareas">Pareas</tp:taxon-name-part></tp:taxon-name></italic> (<tp:taxon-name><tp:taxon-name-part taxon-name-part-type="order">Squamata</tp:taxon-name-part></tp:taxon-name>, <tp:taxon-name><tp:taxon-name-part taxon-name-part-type="family">Pareidae</tp:taxon-name-part></tp:taxon-name>) from Yunnan, China</article-title><source>Zookeys</source><day>21</day><month>1</month><year>2021</year><volume>1011</volume><fpage>121</fpage><lpage>138</lpage><pub-id pub-id-type="doi">10.3897/zookeys.1011.59029</pub-id></mixed-citation></tp:treatment-meta><tp:nomenclature><tp:taxon-name><object-id xmlns:xlink="http://www.w3.org/1999/xlink" content-type="arpha" xlink:type="simple">31B8BB56-7D91-5305-A75C-E3CC20342F93</object-id>
              <tp:taxon-name-part taxon-name-part-type="genus" reg="Pareas">Pareas</tp:taxon-name-part>
              <tp:taxon-name-part taxon-name-part-type="species" reg="xuelinensis">xuelinensis</tp:taxon-name-part>
              <object-id xmlns:xlink="http://www.w3.org/1999/xlink" content-type="zoobank" xlink:type="simple">http://zoobank.org/98E4DB90-251B-4C93-9B38-3A4C09001AD9</object-id>
            </tp:taxon-name><tp:taxon-status xmlns:xlink="http://www.w3.org/1999/xlink" xlink:type="simple">sp. nov.</tp:taxon-status><xref ref-type="fig" rid="F2">Figs 2</xref><xref ref-type="fig" rid="F3">, 3</xref><xref ref-type="fig" rid="F6">, 6A</xref></tp:nomenclature><tp:treatment-sec sec-type="type material" id="SECID0EHQBI"><title>Type material.</title><p><bold><italic>Holotype</italic>.</bold><abbrev xmlns:xlink="http://www.w3.org/1999/xlink" content-type="institution" xlink:title="Kunming Natural History Museum of Zoology, Kunming Institute of Zoology, Chinese Academy of Sciences" id="ABBRID0ESQBI" xlink:type="simple">KIZ</abbrev> XL1, adult male, Xuelin Township, Lancang County, Pu’er City, Yunnan Province, China, <named-content xmlns:xlink="http://www.w3.org/1999/xlink" content-type="dwc:verbatimCoordinates" xlink:type="simple"><named-content content-type="geo-json" specific-use="{&#34;type&#34;:&#34;Point&#34;,&#34;coordinates&#34;:[99.543056,23.043889]}" id="NCID0E1QBI" xlink:type="simple">23°2'38"N, 99°32'35"E</named-content></named-content>; 1840 m elevation, collected on 13 July 2019 by Shuo Liu.</p><p><bold><italic>Paratypes</italic>.</bold><abbrev xmlns:xlink="http://www.w3.org/1999/xlink" content-type="institution" xlink:title="Kunming Natural History Museum of Zoology, Kunming Institute of Zoology, Chinese Academy of Sciences" id="ABBRID0EGRBI" xlink:type="simple">KIZ</abbrev> XL2, adult male and <abbrev xmlns:xlink="http://www.w3.org/1999/xlink" content-type="institution" xlink:title="Kunming Natural History Museum of Zoology, Kunming Institute of Zoology, Chinese Academy of Sciences" id="ABBRID0ELRBI" xlink:type="simple">KIZ</abbrev> XL3, adult female, the same collection data as the holotype.</p></tp:treatment-sec><tp:treatment-sec sec-type="diagnosis" id="SECID0EQRBI"><title>Diagnosis.</title><p>Single preocular; postocular fused with subocular; loreal not bordering orbit; prefrontal bordering orbit; fourth or fifth infralabial fused with second chin-shield; three chin-shield pairs; dorsal scales in 15 rows throughout; vertebral scales not enlarged; scales not keeled at the anterior part of the body, three rows of mid-dorsal scales keeled at the middle of the body, five rows of mid-dorsal scales keeled at the posterior of body; seven supralabials; seven or eight infralabials; cloaca undivided; ventral scales 182–188; subcaudals 87–93, paired.</p><fig id="F2" position="float" orientation="portrait"><object-id xmlns:xlink="http://www.w3.org/1999/xlink" content-type="doi" xlink:type="simple">10.3897/zookeys.1011.59029.figure2</object-id><object-id xmlns:xlink="http://www.w3.org/1999/xlink" content-type="arpha" xlink:type="simple">908F5DF7-2A26-50D0-99A4-8D3988E9360E</object-id><label>Figure 2.</label><caption><p>The type specimens of <italic><tp:taxon-name><tp:taxon-name-part taxon-name-part-type="genus" reg="Pareas">Pareas</tp:taxon-name-part> <tp:taxon-name-part taxon-name-part-type="species" reg="xuelinensis">xuelinensis</tp:taxon-name-part></tp:taxon-name></italic> sp. nov. in preservative.</p></caption><graphic xmlns:xlink="http://www.w3.org/1999/xlink" xlink:href="zookeys-1011-121-g002.jpg" position="float" orientation="portrait" xlink:type="simple" id="oo_499924.jpg"><uri content-type="original_file" xlink:type="simple">https://binary.pensoft.net/fig/499924</uri></graphic></fig><fig id="F3" position="float" orientation="portrait"><object-id xmlns:xlink="http://www.w3.org/1999/xlink" content-type="doi" xlink:type="simple">10.3897/zookeys.1011.59029.figure3</object-id><object-id xmlns:xlink="http://www.w3.org/1999/xlink" content-type="arpha" xlink:type="simple">6028A527-A536-5A60-ACB3-73ACF3D14C8C</object-id><label>Figure 3.</label><caption><p>Holotype (<abbrev xmlns:xlink="http://www.w3.org/1999/xlink" content-type="institution" xlink:title="Kunming Natural History Museum of Zoology, Kunming Institute of Zoology, Chinese Academy of Sciences" id="ABBRID0EVSBI" xlink:type="simple">KIZ</abbrev> XL1) of <italic><tp:taxon-name><tp:taxon-name-part taxon-name-part-type="genus" reg="Pareas">Pareas</tp:taxon-name-part> <tp:taxon-name-part taxon-name-part-type="species" reg="xuelinensis">xuelinensis</tp:taxon-name-part></tp:taxon-name></italic> sp. nov. <bold>A</bold> dorsal view of the head <bold>B</bold> lateral view of the head <bold>C</bold> ventral view of the head <bold>D</bold> dorsal view of the anterior of body <bold>E</bold> dorsal view of the middle of body <bold>F</bold> dorsal view of the posterior of body.</p></caption><graphic xmlns:xlink="http://www.w3.org/1999/xlink" xlink:href="zookeys-1011-121-g003.jpg" position="float" orientation="portrait" xlink:type="simple" id="oo_499925.jpg"><uri content-type="original_file" xlink:type="simple">https://binary.pensoft.net/fig/499925</uri></graphic></fig></tp:treatment-sec><tp:treatment-sec sec-type="description" id="SECID0EWTBI"><title>Description of holotype.</title><p>Male, <abbrev xmlns:xlink="http://www.w3.org/1999/xlink" xlink:title="snout-vent length (from tip of snout to posterior margin of cloacal plate)" id="ABBRID0E3TBI" xlink:type="simple">SVL</abbrev> 403 mm, <abbrev xmlns:xlink="http://www.w3.org/1999/xlink" xlink:title="tail length (from posterior margin of cloacal plate to tip of tail)" id="ABBRID0EAUBI" xlink:type="simple">TL</abbrev> 132 mm, <abbrev xmlns:xlink="http://www.w3.org/1999/xlink" xlink:title="tail length (from posterior margin of cloacal plate to tip of tail)" id="ABBRID0EEUBI" xlink:type="simple">TL</abbrev>/total length 0.25; body elongated; head distinct from neck; snout wide and blunt, projecting beyond lower jaw; body laterally compressed, vertebral ridge poorly developed. Rostral approximately as wide as high, almost invisible from above; nasals undivided; internasals elongated, much wider than long; prefrontals triangular, wider than long, bordering orbits; frontal shield-shaped, longer than wide; parietals large, longer than wide, median suture longer than frontal; single loreal, separated from eyes; single preocular; one relatively small supraocular, longer than wide; subocular and postocular fused into one thin elongated crescent-shaped scale; temporals 2+2+2 on both sides; seven supralabials on both sides, separating from eyes; seven infralabials on both sides, anterior-most in contact with its opposite between mental and anterior chin-shields, first four in contact with anterior chin-shields; fourth fused with second chin-shield; three chin-shields pairs, the first pair and the third pair triangle and almost equal size, the second pair elongate; ventral scales 188; cloaca undivided; subcaudals 89, paired; dorsal scales in 15 rows throughout, vertebral scales not enlarged, scales not keeled at anterior of body, three rows of mid-dorsal scales keeled at middle of body, five rows of mid-dorsal scales keeled at posterior of body; seven maxillary teeth on left side and six maxillary teeth on right side; hemi-penis in situ extending to the 19<sup>th</sup> subcaudal.</p></tp:treatment-sec><tp:treatment-sec sec-type="Colouration in life" id="SECID0EKUBI"><title>Colouration in life.</title><p>Dorsal surface of head and body reddish-yellow with many black tiny spots on each scale; a thin black discontinuous postorbital stripe extending from postocular to neck, which is connected with its fellow on the opposite side by a thick black line which curves forward so as to almost touch the parietals; two thick black discontinuous stripes on neck followed the black curves forward line; many irregular longitudinal black stripes on the sides of body and tail, the stripes on different sides not connected to each other on the vertebrals; belly and ventral surface of head and tail yellow with sparse small black spots; iris reddish-yellow, pupil black.</p></tp:treatment-sec><tp:treatment-sec sec-type="Colouration in preservative" id="SECID0EPUBI"><title>Colouration in preservative.</title><p>The reddish-yellow dorsal surface of the head and body faded to yellowish-white; the yellow belly and ventral surface of head and tail faded to pale white; the iris changed to greyish-black from reddish-yellow and the pupil changed from black to white.</p></tp:treatment-sec><tp:treatment-sec sec-type="variation" id="SECID0EUUBI"><title>Variations.</title><p>Morphometric and meristic data for the type series are provided in Table <xref ref-type="table" rid="T3">3</xref>. The paratype <abbrev xmlns:xlink="http://www.w3.org/1999/xlink" content-type="institution" xlink:title="Kunming Natural History Museum of Zoology, Kunming Institute of Zoology, Chinese Academy of Sciences" id="ABBRID0E5UBI" xlink:type="simple">KIZ</abbrev> XL2 has 2+3+2 temporals on the left side and 2+2+3 temporals on the right side. The paratype <abbrev xmlns:xlink="http://www.w3.org/1999/xlink" content-type="institution" xlink:title="Kunming Natural History Museum of Zoology, Kunming Institute of Zoology, Chinese Academy of Sciences" id="ABBRID0EDVBI" xlink:type="simple">KIZ</abbrev> XL3 has eight infralabials on both sides, first five being in contact with anterior chin-shields, fifth fused with second chin-shield.</p><fig id="F4" position="float" orientation="portrait"><object-id xmlns:xlink="http://www.w3.org/1999/xlink" content-type="doi" xlink:type="simple">10.3897/zookeys.1011.59029.figure4</object-id><object-id xmlns:xlink="http://www.w3.org/1999/xlink" content-type="arpha" xlink:type="simple">B18E0057-032B-564C-BC95-7ED8FE66F6AA</object-id><label>Figure 4.</label><caption><p>The specimen (<abbrev xmlns:xlink="http://www.w3.org/1999/xlink" content-type="institution" xlink:title="Kunming Natural History Museum of Zoology, Kunming Institute of Zoology, Chinese Academy of Sciences" id="ABBRID0EQVBI" xlink:type="simple">KIZ</abbrev> L2020020) of <italic><tp:taxon-name><tp:taxon-name-part taxon-name-part-type="genus" reg="Pareas">Pareas</tp:taxon-name-part> <tp:taxon-name-part taxon-name-part-type="species" reg="geminatus">geminatus</tp:taxon-name-part></tp:taxon-name></italic> collected from Jiangcheng County, Pu’er City, Yunnan Province, China <bold>A</bold> dorsal view of the head <bold>B</bold> lateral view of the head <bold>C</bold> ventral view of the head <bold>D</bold> dorsal view of the anterior of body <bold>E</bold> dorsal view of the middle of body <bold>F</bold> dorsal view of the posterior of body.</p></caption><graphic xmlns:xlink="http://www.w3.org/1999/xlink" xlink:href="zookeys-1011-121-g004.jpg" position="float" orientation="portrait" xlink:type="simple" id="oo_499926.jpg"><uri content-type="original_file" xlink:type="simple">https://binary.pensoft.net/fig/499926</uri></graphic></fig></tp:treatment-sec><tp:treatment-sec sec-type="etymology" id="SECID0ERWBI"><title>Etymology.</title><p>The specific epithet <italic><tp:taxon-name><tp:taxon-name-part taxon-name-part-type="genus" reg="Pareas"/><tp:taxon-name-part taxon-name-part-type="species" reg="xuelinensis">xuelinensis</tp:taxon-name-part></tp:taxon-name></italic> refers to Xuelin Township, the type locality of the new species.</p></tp:treatment-sec><tp:treatment-sec sec-type="distribution" id="SECID0EBXBI"><title>Distribution.</title><p>This species is currently known only from the type locality Xuelin Township, Lancang County, Pu’er City, Yunnan Province, China. It is expected to be found in Myanmar.</p></tp:treatment-sec><tp:treatment-sec sec-type="habitat" id="SECID0EGXBI"><title>Habitat.</title><p>Both the holotype and paratypes were found on the bushes beside a small road at night, surrounded by forest and farmland, with no river or stream nearby.</p><fig id="F5" position="float" orientation="portrait"><object-id xmlns:xlink="http://www.w3.org/1999/xlink" content-type="doi" xlink:type="simple">10.3897/zookeys.1011.59029.figure5</object-id><object-id xmlns:xlink="http://www.w3.org/1999/xlink" content-type="arpha" xlink:type="simple">6778ECDF-7F41-5090-B8D8-B096FBEE275E</object-id><label>Figure 5.</label><caption><p>The type locality of <italic><tp:taxon-name><tp:taxon-name-part taxon-name-part-type="genus" reg="Pareas">Pareas</tp:taxon-name-part> <tp:taxon-name-part taxon-name-part-type="species" reg="xuelinensis">xuelinensis</tp:taxon-name-part></tp:taxon-name></italic> sp. nov. (red dot) in Xuelin Township, Lancang County, Pu’er City, Yunnan Province, China.</p></caption><graphic xmlns:xlink="http://www.w3.org/1999/xlink" xlink:href="zookeys-1011-121-g005.jpg" position="float" orientation="portrait" xlink:type="simple" id="oo_499927.jpg"><uri content-type="original_file" xlink:type="simple">https://binary.pensoft.net/fig/499927</uri></graphic></fig></tp:treatment-sec><tp:treatment-sec sec-type="comparisons" id="SECID0EDYBI"><title>Comparison.</title><p><italic><tp:taxon-name><tp:taxon-name-part taxon-name-part-type="genus" reg="Pareas">Pareas</tp:taxon-name-part> <tp:taxon-name-part taxon-name-part-type="species" reg="xuelinensis">xuelinensis</tp:taxon-name-part></tp:taxon-name></italic> sp. nov. can be distinguished from <italic><tp:taxon-name><tp:taxon-name-part taxon-name-part-type="genus" reg="Pareas">P.</tp:taxon-name-part> <tp:taxon-name-part taxon-name-part-type="species" reg="andersonii">andersonii</tp:taxon-name-part></tp:taxon-name></italic> Boulenger, <italic><tp:taxon-name><tp:taxon-name-part taxon-name-part-type="genus" reg="Pareas">P.</tp:taxon-name-part> <tp:taxon-name-part taxon-name-part-type="species" reg="atayal">atayal</tp:taxon-name-part></tp:taxon-name></italic> You, Poyarkov &amp; Lin <italic><tp:taxon-name><tp:taxon-name-part taxon-name-part-type="genus" reg="Pareas">P.</tp:taxon-name-part> <tp:taxon-name-part taxon-name-part-type="species" reg="iwasakii">iwasakii</tp:taxon-name-part></tp:taxon-name></italic> (Maki), <italic><tp:taxon-name><tp:taxon-name-part taxon-name-part-type="genus" reg="Pareas">P.</tp:taxon-name-part> <tp:taxon-name-part taxon-name-part-type="species" reg="komaii">komaii</tp:taxon-name-part></tp:taxon-name></italic> (Maki), <italic><tp:taxon-name><tp:taxon-name-part taxon-name-part-type="genus" reg="Pareas">P.</tp:taxon-name-part> <tp:taxon-name-part taxon-name-part-type="species" reg="macularius">macularius</tp:taxon-name-part></tp:taxon-name></italic> Theobald, <italic><tp:taxon-name><tp:taxon-name-part taxon-name-part-type="genus" reg="Pareas">P.</tp:taxon-name-part> <tp:taxon-name-part taxon-name-part-type="species" reg="nigriceps">nigriceps</tp:taxon-name-part></tp:taxon-name></italic> Guo &amp; Deng and <italic><tp:taxon-name><tp:taxon-name-part taxon-name-part-type="genus" reg="Pareas">P.</tp:taxon-name-part> <tp:taxon-name-part taxon-name-part-type="species" reg="stanleyi">stanleyi</tp:taxon-name-part></tp:taxon-name></italic> (Boulenger) by 0–5 rows of mid-dorsal scales keeled (vs. 5–13 rows of mid-dorsal scales keeled); from <italic><tp:taxon-name><tp:taxon-name-part taxon-name-part-type="genus" reg="Pareas">P.</tp:taxon-name-part> <tp:taxon-name-part taxon-name-part-type="species" reg="boulengeri">boulengeri</tp:taxon-name-part></tp:taxon-name></italic> (Angel), <italic><tp:taxon-name><tp:taxon-name-part taxon-name-part-type="genus" reg="Pareas">P.</tp:taxon-name-part> <tp:taxon-name-part taxon-name-part-type="species" reg="margaritophorus">margaritophorus</tp:taxon-name-part></tp:taxon-name></italic> (Jan), <italic><tp:taxon-name><tp:taxon-name-part taxon-name-part-type="genus" reg="Pareas">P.</tp:taxon-name-part> <tp:taxon-name-part taxon-name-part-type="species" reg="monticola">monticola</tp:taxon-name-part></tp:taxon-name></italic> (Cantor) and <italic><tp:taxon-name><tp:taxon-name-part taxon-name-part-type="genus" reg="Pareas">P.</tp:taxon-name-part> <tp:taxon-name-part taxon-name-part-type="species" reg="vindumi">vindumi</tp:taxon-name-part></tp:taxon-name></italic> Vogel by three rows of mid-dorsal scales keeled at middle of body, five rows of mid-dorsal scales keeled at posterior of body (vs. all dorsal scales smooth); from <italic><tp:taxon-name><tp:taxon-name-part taxon-name-part-type="genus" reg="Pareas">P.</tp:taxon-name-part> <tp:taxon-name-part taxon-name-part-type="species" reg="carinatus">carinatus</tp:taxon-name-part></tp:taxon-name></italic>, <italic><tp:taxon-name><tp:taxon-name-part taxon-name-part-type="genus" reg="Pareas">P.</tp:taxon-name-part> <tp:taxon-name-part taxon-name-part-type="species" reg="menglaensis">menglaensis</tp:taxon-name-part></tp:taxon-name></italic> and <italic><tp:taxon-name><tp:taxon-name-part taxon-name-part-type="genus" reg="Pareas">P.</tp:taxon-name-part> <tp:taxon-name-part taxon-name-part-type="species" reg="nuchalis">nuchalis</tp:taxon-name-part></tp:taxon-name></italic> (Boulenger) by subocular and postocular fused into one thin elongated crescent-shaped scale (vs. two or three distinct narrow suboculars); from <italic><tp:taxon-name><tp:taxon-name-part taxon-name-part-type="genus" reg="Pareas">P.</tp:taxon-name-part> <tp:taxon-name-part taxon-name-part-type="species" reg="chinensis">chinensis</tp:taxon-name-part></tp:taxon-name></italic> (Barbour) and <italic><tp:taxon-name><tp:taxon-name-part taxon-name-part-type="genus" reg="Pareas">P.</tp:taxon-name-part> <tp:taxon-name-part taxon-name-part-type="species" reg="modestus">modestus</tp:taxon-name-part></tp:taxon-name></italic> Theobald by more ventral scales (182–188 vs. 136–176); and from <italic><tp:taxon-name><tp:taxon-name-part taxon-name-part-type="genus" reg="Pareas">P.</tp:taxon-name-part> <tp:taxon-name-part taxon-name-part-type="species" reg="formosensis">formosensis</tp:taxon-name-part></tp:taxon-name></italic> (Van Denburgh) and <italic><tp:taxon-name><tp:taxon-name-part taxon-name-part-type="genus" reg="Pareas">P.</tp:taxon-name-part> <tp:taxon-name-part taxon-name-part-type="species" reg="kaduri">kaduri</tp:taxon-name-part></tp:taxon-name></italic> Bhosale, Phansalkar, Sawant, Gowande, Patel and Mirza by vertebral scales not enlarged (vs. vertebral scales enlarged).</p><fig id="F6" position="float" orientation="portrait"><object-id xmlns:xlink="http://www.w3.org/1999/xlink" content-type="doi" xlink:type="simple">10.3897/zookeys.1011.59029.figure6</object-id><object-id xmlns:xlink="http://www.w3.org/1999/xlink" content-type="arpha" xlink:type="simple">F8A484A3-F412-5491-B0AC-945B80A526B3</object-id><label>Figure 6.</label><caption><p><italic><tp:taxon-name><tp:taxon-name-part taxon-name-part-type="genus" reg="Pareas">Pareas</tp:taxon-name-part> <tp:taxon-name-part taxon-name-part-type="species" reg="xuelinensis">xuelinensis</tp:taxon-name-part></tp:taxon-name></italic> sp. nov. in life (<bold>A</bold>) and the habitat of <italic><tp:taxon-name><tp:taxon-name-part taxon-name-part-type="genus" reg="Pareas">Pareas</tp:taxon-name-part> <tp:taxon-name-part taxon-name-part-type="species" reg="xuelinensis">xuelinensis</tp:taxon-name-part></tp:taxon-name></italic> sp. nov. at the type locality (<bold>B</bold>).</p></caption><graphic xmlns:xlink="http://www.w3.org/1999/xlink" xlink:href="zookeys-1011-121-g006.jpg" position="float" orientation="portrait" xlink:type="simple" id="oo_499928.jpg"><uri content-type="original_file" xlink:type="simple">https://binary.pensoft.net/fig/499928</uri></graphic></fig><p><italic><tp:taxon-name><tp:taxon-name-part taxon-name-part-type="genus" reg="Pareas">Pareas</tp:taxon-name-part> <tp:taxon-name-part taxon-name-part-type="species" reg="xuelinensis">xuelinensis</tp:taxon-name-part></tp:taxon-name></italic> sp. nov. can be distinguished from <italic><tp:taxon-name><tp:taxon-name-part taxon-name-part-type="genus" reg="Pareas">P.</tp:taxon-name-part> <tp:taxon-name-part taxon-name-part-type="species" reg="geminatus">geminatus</tp:taxon-name-part></tp:taxon-name></italic> by vertebral scales not enlarged (vs. vertebral scales enlarged), three rows of mid-dorsal scales keeled at middle of body (vs. five rows of mid-dorsal scales keeled at middle of body), fourth or fifth infralabial fused with the second chin-shield (vs. infralabials not fused with chin-shield), temporals 2+2+2 or 2+3+3 (vs. 1+2+1 or 1+1+1) and no black spot on each side of head (vs. having two black spots on each side of head).</p><p><italic><tp:taxon-name><tp:taxon-name-part taxon-name-part-type="genus" reg="Pareas">Pareas</tp:taxon-name-part> <tp:taxon-name-part taxon-name-part-type="species" reg="xuelinensis">xuelinensis</tp:taxon-name-part></tp:taxon-name></italic> sp. nov. can be distinguished from <italic><tp:taxon-name><tp:taxon-name-part taxon-name-part-type="genus" reg="Pareas">P.</tp:taxon-name-part> <tp:taxon-name-part taxon-name-part-type="species" reg="hamptoni">hamptoni</tp:taxon-name-part></tp:taxon-name></italic> (Boulenger) by vertebral scales not enlarged (vs. vertebral scales enlarged), temporals 2+2 or 2+3 (vs. 1+2) and less ventral scales (182–188 vs. 202).</p><p><italic><tp:taxon-name><tp:taxon-name-part taxon-name-part-type="genus" reg="Pareas">Pareas</tp:taxon-name-part> <tp:taxon-name-part taxon-name-part-type="species" reg="xuelinensis">xuelinensis</tp:taxon-name-part></tp:taxon-name></italic> sp. nov. can be distinguished from <italic><tp:taxon-name><tp:taxon-name-part taxon-name-part-type="genus" reg="Pareas">P.</tp:taxon-name-part> <tp:taxon-name-part taxon-name-part-type="species" reg="mengziensis">mengziensis</tp:taxon-name-part></tp:taxon-name></italic> by vertebral scales not enlarged (vs. vertebral scales enlarged), 0–5 rows of mid-dorsal scales keeled (vs. 3–9 rows of mid-dorsal scales keeled), having more ventral scales (182–188 vs. 167–173), more subcaudals (87–93 vs. 54–61) and the dorsal surface of head and body reddish-yellow (vs. the dorsal surface of head and body solid black).</p><p><italic><tp:taxon-name><tp:taxon-name-part taxon-name-part-type="genus" reg="Pareas">Pareas</tp:taxon-name-part> <tp:taxon-name-part taxon-name-part-type="species" reg="xuelinensis">xuelinensis</tp:taxon-name-part></tp:taxon-name></italic> sp. nov. can be distinguished from <italic><tp:taxon-name><tp:taxon-name-part taxon-name-part-type="genus" reg="Pareas">P.</tp:taxon-name-part> <tp:taxon-name-part taxon-name-part-type="species" reg="niger">niger</tp:taxon-name-part></tp:taxon-name></italic> by having more ventral scales (182–188 vs. 154–172), more subcaudals (87–93 vs. 55–66) and the dorsal surface of head and body reddish-yellow (vs. the dorsal surface of head and body solid black).</p><p><italic><tp:taxon-name><tp:taxon-name-part taxon-name-part-type="genus" reg="Pareas">Pareas</tp:taxon-name-part> <tp:taxon-name-part taxon-name-part-type="species" reg="xuelinensis">xuelinensis</tp:taxon-name-part></tp:taxon-name></italic> sp. nov. can be distinguished from <italic><tp:taxon-name><tp:taxon-name-part taxon-name-part-type="genus" reg="Pareas">P.</tp:taxon-name-part> <tp:taxon-name-part taxon-name-part-type="species" reg="yunnanensis">yunnanensis</tp:taxon-name-part></tp:taxon-name></italic> by the loreal separating from the eye (vs. the point of the large loreal touching the eye), vertebral scales not enlarged (vs. vertebral scales enlarged), and 0–5 rows of mid-dorsal scales keeled (vs. six rows of dorsal scales keeled).</p><fig id="F7" position="float" orientation="portrait"><object-id xmlns:xlink="http://www.w3.org/1999/xlink" content-type="doi" xlink:type="simple">10.3897/zookeys.1011.59029.figure7</object-id><object-id xmlns:xlink="http://www.w3.org/1999/xlink" content-type="arpha" xlink:type="simple">099858A2-892D-5A52-9188-665AAA0939EF</object-id><label>Figure 7.</label><caption><p>The specimen (<abbrev xmlns:xlink="http://www.w3.org/1999/xlink" content-type="institution" xlink:title="Kunming Natural History Museum of Zoology, Kunming Institute of Zoology, Chinese Academy of Sciences" id="ABBRID0EBECI" xlink:type="simple">KIZ</abbrev> 059339) of <italic><tp:taxon-name><tp:taxon-name-part taxon-name-part-type="genus" reg="Pareas">Pareas</tp:taxon-name-part> <tp:taxon-name-part taxon-name-part-type="species" reg="niger">niger</tp:taxon-name-part></tp:taxon-name></italic> collected from Kunming, Yunnan, China <bold>A</bold> in life <bold>B</bold> dorsal view in preservative <bold>C</bold> ventral view in preservative <bold>D</bold> dorsal view of the head <bold>E</bold> lateral view of the head <bold>F</bold> ventral view of the head.</p></caption><graphic xmlns:xlink="http://www.w3.org/1999/xlink" xlink:href="zookeys-1011-121-g007.jpg" position="float" orientation="portrait" xlink:type="simple" id="oo_499929.jpg"><uri content-type="original_file" xlink:type="simple">https://binary.pensoft.net/fig/499929</uri></graphic></fig></tp:treatment-sec><tp:treatment-sec><!--Section generated to contain objects referenced in tp:taxon-treatment.--><table-wrap id="T3" position="float" orientation="portrait"><label>Table 3.</label><caption><p>Measurements (in mm) and scalation data of <italic><tp:taxon-name><tp:taxon-name-part taxon-name-part-type="genus" reg="Pareas">Pareas</tp:taxon-name-part> <tp:taxon-name-part taxon-name-part-type="species" reg="niger">niger</tp:taxon-name-part></tp:taxon-name></italic>. For abbreviations, see Materials and methods section. Paired meristic characters are given left/right.</p></caption><table id="TID0EIRBG" rules="all"><tbody><tr><th rowspan="2" colspan="1"/><th rowspan="1" colspan="1"><abbrev xmlns:xlink="http://www.w3.org/1999/xlink" content-type="institution" xlink:title="Kunming Natural History Museum of Zoology, Kunming Institute of Zoology, Chinese Academy of Sciences" id="ABBRID0E3SAG" xlink:type="simple">KIZ</abbrev> 059339</th><th rowspan="1" colspan="1"><abbrev xmlns:xlink="http://www.w3.org/1999/xlink" content-type="institution" xlink:title="Kunming Natural History Museum of Zoology, Kunming Institute of Zoology, Chinese Academy of Sciences" id="ABBRID0EFTAG" xlink:type="simple">KIZ</abbrev> 76003</th><th rowspan="1" colspan="1"><abbrev xmlns:xlink="http://www.w3.org/1999/xlink" content-type="institution" xlink:title="Kunming Natural History Museum of Zoology, Kunming Institute of Zoology, Chinese Academy of Sciences" id="ABBRID0EOTAG" xlink:type="simple">KIZ</abbrev> 790009</th><th rowspan="1" colspan="1"><abbrev xmlns:xlink="http://www.w3.org/1999/xlink" content-type="institution" xlink:title="Kunming Natural History Museum of Zoology, Kunming Institute of Zoology, Chinese Academy of Sciences" id="ABBRID0EXTAG" xlink:type="simple">KIZ</abbrev> 82001</th><th rowspan="1" colspan="1"><abbrev xmlns:xlink="http://www.w3.org/1999/xlink" content-type="institution" xlink:title="Kunming Natural History Museum of Zoology, Kunming Institute of Zoology, Chinese Academy of Sciences" id="ABBRID0EAUAG" xlink:type="simple">KIZ</abbrev> 90I0004</th></tr><tr><th rowspan="1" colspan="1">Topotype</th><th rowspan="1" colspan="1">Topotype</th><th rowspan="1" colspan="1">Topotype</th><th rowspan="1" colspan="1">Topotype</th><th rowspan="1" colspan="1">Topotype</th></tr><tr><td rowspan="1" colspan="1">SEX</td><td rowspan="1" colspan="1">♂</td><td rowspan="1" colspan="1">♂</td><td rowspan="1" colspan="1">♂</td><td rowspan="1" colspan="1">♂</td><td rowspan="1" colspan="1">♂</td></tr><tr><td rowspan="1" colspan="1">
                <abbrev xmlns:xlink="http://www.w3.org/1999/xlink" xlink:title="snout-vent length (from tip of snout to posterior margin of cloacal plate)" id="ABBRID0ENVAG" xlink:type="simple">SVL</abbrev>
              </td><td rowspan="1" colspan="1">192</td><td rowspan="1" colspan="1">364</td><td rowspan="1" colspan="1">396</td><td rowspan="1" colspan="1">384</td><td rowspan="1" colspan="1">383</td></tr><tr><td rowspan="1" colspan="1">
                <abbrev xmlns:xlink="http://www.w3.org/1999/xlink" xlink:title="tail length (from posterior margin of cloacal plate to tip of tail)" id="ABBRID0EFWAG" xlink:type="simple">TL</abbrev>
              </td><td rowspan="1" colspan="1">53</td><td rowspan="1" colspan="1">103</td><td rowspan="1" colspan="1">incomplete</td><td rowspan="1" colspan="1">99</td><td rowspan="1" colspan="1">92</td></tr><tr><td rowspan="1" colspan="1">
                <abbrev xmlns:xlink="http://www.w3.org/1999/xlink" xlink:title="prefrontal bordering orbit" id="ABBRID0E4WAG" xlink:type="simple">PrFBO</abbrev>
              </td><td rowspan="1" colspan="1">Yes</td><td rowspan="1" colspan="1">Yes</td><td rowspan="1" colspan="1">Yes</td><td rowspan="1" colspan="1">Yes</td><td rowspan="1" colspan="1">Yes</td></tr><tr><td rowspan="1" colspan="1">
                <abbrev xmlns:xlink="http://www.w3.org/1999/xlink" xlink:title="preoculars" id="ABBRID0EVXAG" xlink:type="simple">PreO</abbrev>
              </td><td rowspan="1" colspan="1">1</td><td rowspan="1" colspan="1">1</td><td rowspan="1" colspan="1">1</td><td rowspan="1" colspan="1">1</td><td rowspan="1" colspan="1">1</td></tr><tr><td rowspan="1" colspan="1">
                <abbrev xmlns:xlink="http://www.w3.org/1999/xlink" xlink:title="postoculars" id="ABBRID0ENYAG" xlink:type="simple">PosO</abbrev>
              </td><td rowspan="1" colspan="1">Fused</td><td rowspan="1" colspan="1">Fused</td><td rowspan="1" colspan="1">Fused</td><td rowspan="1" colspan="1">Fused</td><td rowspan="1" colspan="1">Fused</td></tr><tr><td rowspan="1" colspan="1">
                <abbrev xmlns:xlink="http://www.w3.org/1999/xlink" xlink:title="suboculars" id="ABBRID0EFZAG" xlink:type="simple">SubO</abbrev>
              </td><td rowspan="1" colspan="1">Fused</td><td rowspan="1" colspan="1">Fused</td><td rowspan="1" colspan="1">Fused</td><td rowspan="1" colspan="1">Fused</td><td rowspan="1" colspan="1">Fused</td></tr><tr><td rowspan="1" colspan="1">
                <abbrev xmlns:xlink="http://www.w3.org/1999/xlink" xlink:title="subocular-postocular fused or not" id="ABBRID0E4ZAG" xlink:type="simple">SPOF</abbrev>
              </td><td rowspan="1" colspan="1">Yes</td><td rowspan="1" colspan="1">Yes</td><td rowspan="1" colspan="1">Yes</td><td rowspan="1" colspan="1">Yes</td><td rowspan="1" colspan="1">Yes</td></tr><tr><td rowspan="1" colspan="1">
                <abbrev xmlns:xlink="http://www.w3.org/1999/xlink" xlink:title="temporals" id="ABBRID0EV1AG" xlink:type="simple">Tem</abbrev>
              </td><td rowspan="1" colspan="1">2+3+3/2+3+3</td><td rowspan="1" colspan="1">2+2+2/2+1+3</td><td rowspan="1" colspan="1">2+3+2/1+3+3</td><td rowspan="1" colspan="1">1+3+3/1+3+1</td><td rowspan="1" colspan="1">2+3+2/2+3+3</td></tr><tr><td rowspan="1" colspan="1">
                <abbrev xmlns:xlink="http://www.w3.org/1999/xlink" xlink:title="supralabials" id="ABBRID0EN2AG" xlink:type="simple">SupL</abbrev>
              </td><td rowspan="1" colspan="1">7/7</td><td rowspan="1" colspan="1">7/7</td><td rowspan="1" colspan="1">7/8</td><td rowspan="1" colspan="1">7/7</td><td rowspan="1" colspan="1">7/7</td></tr><tr><td rowspan="1" colspan="1">
                <abbrev xmlns:xlink="http://www.w3.org/1999/xlink" xlink:title="infralabials" id="ABBRID0EF3AG" xlink:type="simple">InfL</abbrev>
              </td><td rowspan="1" colspan="1">9/9</td><td rowspan="1" colspan="1">9/8</td><td rowspan="1" colspan="1">7/7</td><td rowspan="1" colspan="1">7/7</td><td rowspan="1" colspan="1">8/9</td></tr><tr><td rowspan="1" colspan="1">
                <abbrev xmlns:xlink="http://www.w3.org/1999/xlink" xlink:title="loreal bordering orbit" id="ABBRID0E43AG" xlink:type="simple">LoBO</abbrev>
              </td><td rowspan="1" colspan="1">No</td><td rowspan="1" colspan="1">No</td><td rowspan="1" colspan="1">No</td><td rowspan="1" colspan="1">No</td><td rowspan="1" colspan="1">No</td></tr><tr><td rowspan="1" colspan="1">
                <abbrev xmlns:xlink="http://www.w3.org/1999/xlink" xlink:title="ventrals" id="ABBRID0EV4AG" xlink:type="simple">Vs</abbrev>
              </td><td rowspan="1" colspan="1">154</td><td rowspan="1" colspan="1">169</td><td rowspan="1" colspan="1">172</td><td rowspan="1" colspan="1">163</td><td rowspan="1" colspan="1">161</td></tr><tr><td rowspan="1" colspan="1">
                <abbrev xmlns:xlink="http://www.w3.org/1999/xlink" xlink:title="subcaudals" id="ABBRID0EN5AG" xlink:type="simple">Sc</abbrev>
              </td><td rowspan="1" colspan="1">55</td><td rowspan="1" colspan="1">66</td><td rowspan="1" colspan="1">incomplete</td><td rowspan="1" colspan="1">59</td><td rowspan="1" colspan="1">65</td></tr><tr><td rowspan="1" colspan="1">Ds</td><td rowspan="1" colspan="1">15-15-15</td><td rowspan="1" colspan="1">15-15-15</td><td rowspan="1" colspan="1">15-15-15</td><td rowspan="1" colspan="1">15-15-15</td><td rowspan="1" colspan="1">15-15-15</td></tr><tr><td rowspan="1" colspan="1">
                <abbrev xmlns:xlink="http://www.w3.org/1999/xlink" xlink:title="number of enlarged dorsal scale rows at mid-body" id="ABBRID0EY6AG" xlink:type="simple">NED</abbrev>
              </td><td rowspan="1" colspan="1">0</td><td rowspan="1" colspan="1">0</td><td rowspan="1" colspan="1">0</td><td rowspan="1" colspan="1">1</td><td rowspan="1" colspan="1">3</td></tr><tr><td rowspan="1" colspan="1">
                <abbrev xmlns:xlink="http://www.w3.org/1999/xlink" xlink:title="number of keeled dorsal scale rows at anterior/middle/posterior of body" id="ABBRID0EQABG" xlink:type="simple">NKD</abbrev>
              </td><td rowspan="1" colspan="1">0-0-0</td><td rowspan="1" colspan="1">0-5-5</td><td rowspan="1" colspan="1">0-5-5</td><td rowspan="1" colspan="1">0-0-3</td><td rowspan="1" colspan="1">0-5-5</td></tr><tr><td rowspan="1" colspan="1">
                <abbrev xmlns:xlink="http://www.w3.org/1999/xlink" xlink:title="maxillary teeth" id="ABBRID0EIBBG" xlink:type="simple">Max</abbrev>
              </td><td rowspan="1" colspan="1">6/6</td><td rowspan="1" colspan="1">8/7</td><td rowspan="1" colspan="1">6/6</td><td rowspan="1" colspan="1">6/6</td><td rowspan="1" colspan="1">6/7</td></tr></tbody></table></table-wrap></tp:treatment-sec></tp:taxon-treatment>
